# Supplementary material for: Differential Expression of Host miRNAs During Ad14 and Ad14p1 Infection
Source: Viruses. 2025 Jun 11;17(6):838. doi: 10.3390/v17060838 (PMC12197781; doi:10.3390/v17060838)
Supplement: Supplementary file 1 [file viruses-17-00838-s001.zip]

Archive with 4 entries (4 files):
- SI Table 1.pdf
- SI Table 2.pdf
- SI Table 3.pdf
- Supplementary Figures.pdf
